# Supplementary material for: ﻿Megabranchiella gen. nov., a new mayfly genus (Ephemeroptera, Baetidae) from Thailand with description of two new species
Source: Zookeys. 2022 Oct 18;1125:1–31. doi: 10.3897/zookeys.1125.90802 (PMC9836710; doi:10.3897/zookeys.1125.90802)
Supplement: XML Treatment for Megabranchiella [file zookeys.1125.90802-treatment1.xml]

<!DOCTYPE tp:taxon-treatment
  PUBLIC "-//TaxonX//DTD Taxonomic Treatment Publishing DTD v0 20100105//EN" "tax-treatment-NSO.dtd">
<tp:taxon-treatment xmlns:tp="http://www.plazi.org/taxpub"><tp:treatment-meta><kwd-group><label>Taxon classification</label><kwd>
                  <named-content content-type="kingdom">Animalia</named-content>
                </kwd><kwd>
                  <named-content content-type="order">Ephemeroptera</named-content>
                </kwd><kwd>
                  <named-content content-type="family">Ephemeroptera</named-content>
                </kwd></kwd-group><mixed-citation publication-type="journal"><person-group><name><surname>Phlai-ngam</surname><given-names>Sirikamon</given-names></name><name><surname>Boonsoong</surname><given-names>Boonsatien</given-names></name><name><surname>Gattolliat</surname><given-names>Jean-Luc</given-names></name><name><surname>Tungpairojwong</surname><given-names>Nisarat</given-names></name></person-group><article-title>﻿<italic><tp:taxon-name><tp:taxon-name-part taxon-name-part-type="genus" reg="Megabranchiella">Megabranchiella</tp:taxon-name-part></tp:taxon-name></italic> gen. nov., a new mayfly genus (<tp:taxon-name><tp:taxon-name-part taxon-name-part-type="order">Ephemeroptera</tp:taxon-name-part></tp:taxon-name>, <tp:taxon-name><tp:taxon-name-part taxon-name-part-type="family">Baetidae</tp:taxon-name-part></tp:taxon-name>) from Thailand with description of two new species</article-title><source>Zookeys</source><day>18</day><month>10</month><year>2022</year><volume>1125</volume><fpage>1</fpage><lpage>31</lpage><pub-id pub-id-type="doi">10.3897/zookeys.1125.90802</pub-id></mixed-citation></tp:treatment-meta><tp:nomenclature><label>﻿Genus</label><tp:taxon-name>
                <object-id xmlns:xlink="http://www.w3.org/1999/xlink" content-type="arpha" xlink:type="simple">80761833-451F-5DAD-9DB6-C2143A3E4B99</object-id>
                <tp:taxon-name-part taxon-name-part-type="genus" reg="Megabranchiella">Megabranchiella</tp:taxon-name-part>
                <object-id xmlns:xlink="http://www.w3.org/1999/xlink" content-type="zoobank" xlink:type="simple">https://zoobank.org/A9F66B30-FEDB-46FA-B8E7-D6A338E10D63</object-id>
              </tp:taxon-name><tp:taxon-authority>Phlai-ngam &amp; Tungpairojwong</tp:taxon-authority><tp:taxon-status xmlns:xlink="http://www.w3.org/1999/xlink" xlink:type="simple">gen. nov.</tp:taxon-status></tp:nomenclature><tp:treatment-sec sec-type="type species" id="SECID0EHOAC"><title>Type species.</title><p><italic><tp:taxon-name><tp:taxon-name-part taxon-name-part-type="genus" reg="Megabranchiella">Megabranchiella</tp:taxon-name-part><tp:taxon-name-part taxon-name-part-type="species" reg="scutulata">scutulata</tp:taxon-name-part></tp:taxon-name></italic> sp. nov., by present designation.</p></tp:treatment-sec><tp:treatment-sec sec-type="Included species" id="SECID0EYOAC"><title>Included species.</title><p><italic><tp:taxon-name><tp:taxon-name-part taxon-name-part-type="genus" reg="Megabranchiella">Megabranchiella</tp:taxon-name-part><tp:taxon-name-part taxon-name-part-type="species" reg="longusa">longusa</tp:taxon-name-part></tp:taxon-name></italic> sp. nov.</p><p><italic><tp:taxon-name><tp:taxon-name-part taxon-name-part-type="genus" reg="Megabranchiella">Megabranchiella</tp:taxon-name-part><tp:taxon-name-part taxon-name-part-type="species" reg="scutulata">scutulata</tp:taxon-name-part></tp:taxon-name></italic> sp. nov.</p></tp:treatment-sec><tp:treatment-sec sec-type="diagnosis" id="SECID0EWPAC"><title>Diagnosis.</title><p><bold><italic>Larva</italic></bold> (Figs <xref ref-type="fig" rid="F1">1</xref>–<xref ref-type="fig" rid="F3">3</xref>). Larval body ventrally flattened (Fig. <xref ref-type="fig" rid="F4">4</xref>). Margins of head capsule relatively densely covered with fine, long setae. Antenna without process on scape, margins of scape and pedicel densely covered with long, fine, simple setae; flagellum short, covered with scattered long, fine, simple setae. Mouthparts relatively compact. Labrum (Fig. <xref ref-type="fig" rid="F5">5A</xref>) broadly rounded, dorsally with one central seta and a row of setae reduced in number. Mandibles with smooth margin between mola and prostheca, without setae, right and left prostheca comb-shaped. Maxilla (Fig. <xref ref-type="fig" rid="F5">5H</xref>) with 2-segmented palp, with a small tip at apex. Labium compact (Fig. <xref ref-type="fig" rid="F5">5K</xref>), glossa and paraglossa covered with stout setae, labial palp 3-segmented, terminal segment rounded. Thorax broad; forewing pad broad, large, divergent; hindwing pad highly reduced. Femur with a regular row of long, stout, setae on dorsal margin, surface covered with scattered tiny spine-like setae anteromedially, ventral femoral patch present. Tibia with long feathered setae on dorsal margin, covered with scattered fine setae and short, pectinate setae. Tarsus without preapical setae, tarsal claw with one row of denticles. Abdominal tergites covered with scattered long, fine setae; posterior margin smooth. Abdominal gills segment I (Fig. <xref ref-type="fig" rid="F6">6D</xref>) ventrally oriented, enlarge covering abdominal sternites II to V; gill margin smooth without setae. Abdominal gills segment II–VII dorsolaterally oriented, gill margins with densely covered with long fine setae. Gonostily under larval cuticule <italic><tp:taxon-name><tp:taxon-name-part taxon-name-part-type="genus" reg="Acentrella">Acentrella</tp:taxon-name-part></tp:taxon-name></italic>-type (Fig. <xref ref-type="fig" rid="F6">6E</xref>). Paraproct surface with notched scales and long setae; distal margin smooth without prolongation. Caudal filaments with swimming setae; median filament reduced to shorter than 0.4× of cerci length.</p><fig id="F1" position="float" orientation="portrait"><object-id xmlns:xlink="http://www.w3.org/1999/xlink" content-type="doi" xlink:type="simple">10.3897/zookeys.1125.90802.figure1</object-id><object-id xmlns:xlink="http://www.w3.org/1999/xlink" content-type="arpha" xlink:type="simple">A319BD7A-F4D4-5646-8BB9-4701F6D91927</object-id><label>Figure 1.</label><caption><p><italic><tp:taxon-name><tp:taxon-name-part taxon-name-part-type="genus" reg="Megabranchiella">Megabranchiella</tp:taxon-name-part><tp:taxon-name-part taxon-name-part-type="species" reg="scutulata">scutulata</tp:taxon-name-part></tp:taxon-name></italic> sp. nov., male larva <bold>A</bold> early larval stage <bold>B</bold> last larval instar.</p></caption><graphic xmlns:xlink="http://www.w3.org/1999/xlink" xlink:href="zookeys-1125-001_article-90802__-g001.jpg" position="float" orientation="portrait" xlink:type="simple" id="oo_758195.jpg"><uri content-type="original_file" xlink:type="simple">https://binary.pensoft.net/fig/758195</uri></graphic></fig><fig id="F2" position="float" orientation="portrait"><object-id xmlns:xlink="http://www.w3.org/1999/xlink" content-type="doi" xlink:type="simple">10.3897/zookeys.1125.90802.figure2</object-id><object-id xmlns:xlink="http://www.w3.org/1999/xlink" content-type="arpha" xlink:type="simple">FECF3807-8A8C-5141-8D15-0D634329F6E8</object-id><label>Figure 2.</label><caption><p><italic><tp:taxon-name><tp:taxon-name-part taxon-name-part-type="genus" reg="Megabranchiella">Megabranchiella</tp:taxon-name-part><tp:taxon-name-part taxon-name-part-type="species" reg="scutulata">scutulata</tp:taxon-name-part></tp:taxon-name></italic> sp. nov., female larva. <bold>A</bold> early larval stage <bold>B</bold> last larval instar.</p></caption><graphic xmlns:xlink="http://www.w3.org/1999/xlink" xlink:href="zookeys-1125-001_article-90802__-g002.jpg" position="float" orientation="portrait" xlink:type="simple" id="oo_758196.jpg"><uri content-type="original_file" xlink:type="simple">https://binary.pensoft.net/fig/758196</uri></graphic></fig><fig id="F3" position="float" orientation="portrait"><object-id xmlns:xlink="http://www.w3.org/1999/xlink" content-type="doi" xlink:type="simple">10.3897/zookeys.1125.90802.figure3</object-id><object-id xmlns:xlink="http://www.w3.org/1999/xlink" content-type="arpha" xlink:type="simple">4B9A912A-043A-5CA0-80D6-1B5A1C3A7079</object-id><label>Figure 3.</label><caption><p><italic><tp:taxon-name><tp:taxon-name-part taxon-name-part-type="genus" reg="Megabranchiella">Megabranchiella</tp:taxon-name-part><tp:taxon-name-part taxon-name-part-type="species" reg="scutulata">scutulata</tp:taxon-name-part></tp:taxon-name></italic> sp. nov., ventral view <bold>A</bold> early larval stage <bold>B</bold> last larval instar. (arrow: gills I).</p></caption><graphic xmlns:xlink="http://www.w3.org/1999/xlink" xlink:href="zookeys-1125-001_article-90802__-g003.jpg" position="float" orientation="portrait" xlink:type="simple" id="oo_758197.jpg"><uri content-type="original_file" xlink:type="simple">https://binary.pensoft.net/fig/758197</uri></graphic></fig></tp:treatment-sec><tp:treatment-sec sec-type="Winged stage" id="SECID0E4DAE"><title>Winged stage.</title><p>Unknown.</p></tp:treatment-sec><tp:treatment-sec sec-type="etymology" id="SECID0ECEAE"><title>Etymology.</title><p><italic><tp:taxon-name><tp:taxon-name-part taxon-name-part-type="genus" reg="Megabranchiella">Megabranchiella</tp:taxon-name-part></tp:taxon-name></italic> is a combination of <italic>Mega</italic>- in reference to the enlarged, -<italic>branchio</italic>- in reference to gills and -<italic>iella</italic> in reference to the genera <italic><tp:taxon-name><tp:taxon-name-part taxon-name-part-type="genus" reg="Liebebiella">Liebebiella</tp:taxon-name-part></tp:taxon-name></italic> and <italic><tp:taxon-name><tp:taxon-name-part taxon-name-part-type="genus" reg="Acentrella">Acentrella</tp:taxon-name-part></tp:taxon-name></italic> which are most certainly the closely related genera. The “<italic><tp:taxon-name><tp:taxon-name-part taxon-name-part-type="genus" reg="Megabranchiella">Megabranchiella</tp:taxon-name-part></tp:taxon-name></italic>” refers to the remarkable enlarged abdominal gill segment I of baetid mayfly. The gender is feminine.</p></tp:treatment-sec><tp:treatment-sec sec-type="description" id="SECID0EKFAE"><title>Description.</title><p><bold><italic>Larva</italic></bold> (Figs <xref ref-type="fig" rid="F1">1</xref>–<xref ref-type="fig" rid="F3">3</xref>). <bold><italic>Body</italic></bold> Relatively short and ventrally flattened (Fig. <xref ref-type="fig" rid="F4">4</xref>), covered with scattered long, fine setae; head and thorax in lateral view rounded.</p><fig id="F4" position="float" orientation="portrait"><object-id xmlns:xlink="http://www.w3.org/1999/xlink" content-type="doi" xlink:type="simple">10.3897/zookeys.1125.90802.figure4</object-id><object-id xmlns:xlink="http://www.w3.org/1999/xlink" content-type="arpha" xlink:type="simple">B97E38BC-B0D3-573B-B118-723888789334</object-id><label>Figure 4.</label><caption><p><italic><tp:taxon-name><tp:taxon-name-part taxon-name-part-type="genus" reg="Megabranchiella">Megabranchiella</tp:taxon-name-part><tp:taxon-name-part taxon-name-part-type="species" reg="scutulata">scutulata</tp:taxon-name-part></tp:taxon-name></italic> sp. nov., larval habitus <bold>A</bold> dorsal view <bold>B</bold> lateral view <bold>C</bold> ventral view. Scale bars: 0.5 mm.</p></caption><graphic xmlns:xlink="http://www.w3.org/1999/xlink" xlink:href="zookeys-1125-001_article-90802__-g004.jpg" position="float" orientation="portrait" xlink:type="simple" id="oo_758198.jpg"><uri content-type="original_file" xlink:type="simple">https://binary.pensoft.net/fig/758198</uri></graphic></fig><p><bold><italic>Head</italic>. <italic>Antenna</italic>.</bold> ca. 2 × as long as head length; scape, pedicel and flagellum without process, without scale bases and spines, covered with scattered long, fine setae; flagellum covered with scattered long, fine setae in each segment.</p><p><bold><italic>Labrum</italic></bold> (Fig. <xref ref-type="fig" rid="F5">5A</xref>). Broadly rounded; wider than long; dorsal surface with one central seta and a row of setae reduced in number, long scattered simple setae along dorsal margin, scattered simple, hairlike setae; distal margin with anteromedian notch shallow, disterolateral margin with long feathered setae; distomedial margin with a row of small, short, feathered setae.</p><p><bold><italic>Right mandible</italic></bold> (Fig. <xref ref-type="fig" rid="F5">5B–D</xref>). Canine with almost completely fused outer and inner incisors, incisors well developed, apically rounded; prostheca robust, apically with small denticles and comb-shaped structure; edge between mola and prostheca smooth, without setae; molar area with numerous small, apically rounded teeth; apex of mola with tuft of spines like setae.</p><p><bold><italic>Left mandible</italic></bold> (Fig. <xref ref-type="fig" rid="F5">5E–G</xref>). Canine with almost completely fused outer and inner incisors, well developed incisors, apically rounded; prostheca robust, apically with small denticles; margin between mola and prostheca smooth, without setae; molar area with numerous small, round teeth, apex of mola with tuft of thin setae.</p><fig id="F5" position="float" orientation="portrait"><object-id xmlns:xlink="http://www.w3.org/1999/xlink" content-type="doi" xlink:type="simple">10.3897/zookeys.1125.90802.figure5</object-id><object-id xmlns:xlink="http://www.w3.org/1999/xlink" content-type="arpha" xlink:type="simple">ACD8F7FC-CB37-5A56-9613-7A1A56CE6661</object-id><label>Figure 5.</label><caption><p><italic><tp:taxon-name><tp:taxon-name-part taxon-name-part-type="genus" reg="Megabranchiella">Megabranchiella</tp:taxon-name-part><tp:taxon-name-part taxon-name-part-type="species" reg="scutulata">scutulata</tp:taxon-name-part></tp:taxon-name></italic> sp. nov., larval morphology <bold>A</bold> labrum <bold>B</bold> right mandible <bold>C</bold> right incisor <bold>D</bold> right prostheca <bold>E</bold> left mandible <bold>F</bold> left incisor <bold>G</bold> left prostheca <bold>H</bold> maxilla <bold>I</bold> apex of galea-lacinia <bold>J</bold> denti-seta <bold>K</bold> labium <bold>L</bold> long, robust, pectinate setae <bold>M</bold> hypopharynx.</p></caption><graphic xmlns:xlink="http://www.w3.org/1999/xlink" xlink:href="zookeys-1125-001_article-90802__-g005.jpg" position="float" orientation="portrait" xlink:type="simple" id="oo_758199.jpg"><uri content-type="original_file" xlink:type="simple">https://binary.pensoft.net/fig/758199</uri></graphic></fig><p><bold><italic>Maxilla</italic></bold> (Fig. <xref ref-type="fig" rid="F5">5H</xref>). Short and compact; galea-lacinia (Fig. <xref ref-type="fig" rid="F5">5I</xref>) with long, robust, simple setae under crown. Inner dorsal row of setae with three denti-setae, distal denti-seta tooth-like, middle denti-seta slender, bifid and pectinate (Fig. <xref ref-type="fig" rid="F5">5J</xref>), proximal denti-seta slender, pectinate; innermost denticles with a row of robust, simple setae; medially with one seta and four short to long, simple setae. Short, stocky, 2-segmented maxillary palp, with scattered small setae; distal segment with distinct, small tip.</p><p><bold><italic>Labium</italic></bold> (Fig. <xref ref-type="fig" rid="F5">5K</xref>). Short and compact; glossa basally broad, narrower toward apex, slightly shorter than paraglossa; paraglossa sub-rectangular, broader than glossa, apically curved inward, apical margin with three rows of medium stout setae; labial palp 3-segmented, segment II with small distolateral expansion, segment III rounded, ventral surface covered with scattered setae.</p><p><bold><italic>Hypopharynx</italic></bold> (Fig. <xref ref-type="fig" rid="F5">5M</xref>). Lingua subequal to superlingua, apically rounded, with apical tuft of fine, long, simple setae; superlingua with distal margin slightly incurved, margin covered with fine simple setae.</p><p><bold><italic>Thorax</italic>. <italic>Forewing pads</italic>.</bold> Highly developed related to body size; clearly divergent.</p><p><bold><italic>Hindwing pads</italic>.</bold> Highly reduced.</p><p><bold><italic>Forelegs</italic></bold> (Figs <xref ref-type="fig" rid="F7">7A</xref>, <xref ref-type="fig" rid="F12">12A</xref>). Dorsal margin of femur with a row of long, simple setae; short, stout, lanceolate, laterally pectinate setae and scattered fine hair-like setae along dorsal and ventral margins; femora patch present; dorsal surface with scattered tiny spine-like setae anteromedially; scattered long translucent scales present; dorsal margin of tibia with a row of long, simple setae; several broad, lanceolate, laterally pectinate setae and scattered hair-like setae along dorsal and ventral margins, patella-tibial suture present; tarsus dorsally with a row of spine-like simple setae, ventral margin bare or with a row of spine-like simple setae, surface covered with scattered fine hair-like setae; tarsal claw with one row of denticles increasing in length toward apex, subapical setae absent. <bold><italic>Midlegs and hindlegs</italic>.</bold> As forelegs.</p><p><bold><italic>Abdomen</italic></bold> (Fig. <xref ref-type="fig" rid="F6">6B</xref>). <bold><italic>Tergites</italic>.</bold> Posterior margin smooth, posterior marginal spines reduced to absent, tergal surface with scattered stout, fine, hair-like setae and scattered long translucent scales distally. Gonosyli under larval cuticule <italic><tp:taxon-name><tp:taxon-name-part taxon-name-part-type="genus" reg="Acentrella">Acentrella</tp:taxon-name-part></tp:taxon-name></italic>-type (Fig. <xref ref-type="fig" rid="F6">6E</xref>).</p><fig id="F6" position="float" orientation="portrait"><object-id xmlns:xlink="http://www.w3.org/1999/xlink" content-type="doi" xlink:type="simple">10.3897/zookeys.1125.90802.figure6</object-id><object-id xmlns:xlink="http://www.w3.org/1999/xlink" content-type="arpha" xlink:type="simple">8ADCB447-A470-50EC-BE91-2F60BDDABA1E</object-id><label>Figure 6.</label><caption><p><italic><tp:taxon-name><tp:taxon-name-part taxon-name-part-type="genus" reg="Megabranchiella">Megabranchiella</tp:taxon-name-part><tp:taxon-name-part taxon-name-part-type="species" reg="scutulata">scutulata</tp:taxon-name-part></tp:taxon-name></italic> sp. nov., larval morphology <bold>A</bold> dorsal margin of femur <bold>B</bold> dorsal view of abdomen <bold>C</bold> enlargement of abdominal tergites V–VII <bold>D</bold> ventral view of abdominal gills I (arrow) <bold>E</bold> ventral view of gonostyli. Scale bars: 0.15 mm (<bold>A</bold>); 0.5 mm (<bold>B</bold>); 0.25 mm (<bold>C</bold>); 0.4 mm (<bold>D</bold>); 0.3 mm (<bold>E</bold>).</p></caption><graphic xmlns:xlink="http://www.w3.org/1999/xlink" xlink:href="zookeys-1125-001_article-90802__-g006.jpg" position="float" orientation="portrait" xlink:type="simple" id="oo_758200.jpg"><uri content-type="original_file" xlink:type="simple">https://binary.pensoft.net/fig/758200</uri></graphic></fig><p><bold><italic>Gills</italic>.</bold> Seven pairs of gills present on abdominal tergites I–VII; gills I enlarged to covered abdominal sternites II–V, oriented ventrally (Fig. <xref ref-type="fig" rid="F6">6D</xref>), gill margin smooth, without fine hair-like setae; gills II–VII slightly oval, oriented dorsolaterally, gills margin smooth with scattered, long, fine hair-like setae.</p><p><bold><italic>Paraproct</italic></bold> (Fig. <xref ref-type="fig" rid="F7">7E</xref>). Margin smooth without marginal spines and without prolongation at posterior margin.</p><fig id="F7" position="float" orientation="portrait"><object-id xmlns:xlink="http://www.w3.org/1999/xlink" content-type="doi" xlink:type="simple">10.3897/zookeys.1125.90802.figure7</object-id><object-id xmlns:xlink="http://www.w3.org/1999/xlink" content-type="arpha" xlink:type="simple">60CFC4CB-BC87-552C-B1ED-E0EB86D7842C</object-id><label>Figure 7.</label><caption><p><italic><tp:taxon-name><tp:taxon-name-part taxon-name-part-type="genus" reg="Megabranchiella">Megabranchiella</tp:taxon-name-part><tp:taxon-name-part taxon-name-part-type="species" reg="scutulata">scutulata</tp:taxon-name-part></tp:taxon-name></italic> sp. nov., larval morphology <bold>A</bold> foreleg <bold>B</bold> tarsal claw <bold>C</bold> tergite V <bold>D</bold> abdominal gills I–VII <bold>E</bold> Paraproct and notched scales on surface.</p></caption><graphic xmlns:xlink="http://www.w3.org/1999/xlink" xlink:href="zookeys-1125-001_article-90802__-g007.jpg" position="float" orientation="portrait" xlink:type="simple" id="oo_758201.jpg"><uri content-type="original_file" xlink:type="simple">https://binary.pensoft.net/fig/758201</uri></graphic></fig><p><bold><italic>Caudal filaments</italic>.</bold> Inner margin of cerci with very thin, long setae; median filament reduced shorter than 0.4× of cerci length, lateral margins with very thin, long setae.</p></tp:treatment-sec><tp:treatment-sec sec-type="Winged stage" id="SECID0EBRAE"><title>Winged stage.</title><p>Unknown.</p></tp:treatment-sec><tp:treatment-sec><!--Section generated to contain objects referenced in tp:taxon-treatment.--><fig id="F12" position="float" orientation="portrait"><object-id xmlns:xlink="http://www.w3.org/1999/xlink" content-type="doi" xlink:type="simple">10.3897/zookeys.1125.90802.figure12</object-id><object-id xmlns:xlink="http://www.w3.org/1999/xlink" content-type="arpha" xlink:type="simple">A1CB537C-4BE6-599D-8478-39B9466F3D2D</object-id><label>Figure 12.</label><caption><p><italic><tp:taxon-name><tp:taxon-name-part taxon-name-part-type="genus" reg="Megabranchiella">Megabranchiella</tp:taxon-name-part><tp:taxon-name-part taxon-name-part-type="species" reg="longusa">longusa</tp:taxon-name-part></tp:taxon-name></italic> sp. nov., larval morphology <bold>A</bold> foreleg <bold>B</bold> tarsal claw <bold>C</bold> tergite V <bold>D</bold> abdominal gills I–VII <bold>E</bold> paraproct and notched scales on surface.</p></caption><graphic xmlns:xlink="http://www.w3.org/1999/xlink" xlink:href="zookeys-1125-001_article-90802__-g012.jpg" position="float" orientation="portrait" xlink:type="simple" id="oo_758206.jpg"><uri content-type="original_file" xlink:type="simple">https://binary.pensoft.net/fig/758206</uri></graphic></fig></tp:treatment-sec></tp:taxon-treatment>
