# Supplementary material for: ﻿Megabranchiella gen. nov., a new mayfly genus (Ephemeroptera, Baetidae) from Thailand with description of two new species
Source: Zookeys. 2022 Oct 18;1125:1–31. doi: 10.3897/zookeys.1125.90802 (PMC9836710; doi:10.3897/zookeys.1125.90802)
Supplement: XML Treatment for Megabranchiella longusa [file zookeys.1125.90802-treatment3.xml]

<!DOCTYPE tp:taxon-treatment
  PUBLIC "-//TaxonX//DTD Taxonomic Treatment Publishing DTD v0 20100105//EN" "tax-treatment-NSO.dtd">
<tp:taxon-treatment xmlns:tp="http://www.plazi.org/taxpub"><tp:treatment-meta><kwd-group><label>Taxon classification</label><kwd>
                  <named-content content-type="kingdom">Animalia</named-content>
                </kwd><kwd>
                  <named-content content-type="order">Ephemeroptera</named-content>
                </kwd><kwd>
                  <named-content content-type="family">Ephemeroptera</named-content>
                </kwd></kwd-group><mixed-citation publication-type="journal"><person-group><name><surname>Phlai-ngam</surname><given-names>Sirikamon</given-names></name><name><surname>Boonsoong</surname><given-names>Boonsatien</given-names></name><name><surname>Gattolliat</surname><given-names>Jean-Luc</given-names></name><name><surname>Tungpairojwong</surname><given-names>Nisarat</given-names></name></person-group><article-title>﻿<italic><tp:taxon-name><tp:taxon-name-part taxon-name-part-type="genus" reg="Megabranchiella">Megabranchiella</tp:taxon-name-part></tp:taxon-name></italic> gen. nov., a new mayfly genus (<tp:taxon-name><tp:taxon-name-part taxon-name-part-type="order">Ephemeroptera</tp:taxon-name-part></tp:taxon-name>, <tp:taxon-name><tp:taxon-name-part taxon-name-part-type="family">Baetidae</tp:taxon-name-part></tp:taxon-name>) from Thailand with description of two new species</article-title><source>Zookeys</source><day>18</day><month>10</month><year>2022</year><volume>1125</volume><fpage>1</fpage><lpage>31</lpage><pub-id pub-id-type="doi">10.3897/zookeys.1125.90802</pub-id></mixed-citation></tp:treatment-meta><tp:nomenclature><label>﻿</label><tp:taxon-name>
                <object-id xmlns:xlink="http://www.w3.org/1999/xlink" content-type="arpha" xlink:type="simple">31CA90DC-3320-585B-8D2A-2FC947835621</object-id>
                <tp:taxon-name-part taxon-name-part-type="genus" reg="Megabranchiella">Megabranchiella</tp:taxon-name-part>
                <tp:taxon-name-part taxon-name-part-type="species" reg="longusa">longusa</tp:taxon-name-part>
                <object-id xmlns:xlink="http://www.w3.org/1999/xlink" content-type="zoobank" xlink:type="simple">https://zoobank.org/65816410-4304-459F-85AF-5C372989F48A</object-id>
              </tp:taxon-name><tp:taxon-authority>Phlai-ngam &amp; Tungpairojwong</tp:taxon-authority><tp:taxon-status xmlns:xlink="http://www.w3.org/1999/xlink" xlink:type="simple">sp. nov.</tp:taxon-status></tp:nomenclature><tp:treatment-sec sec-type="Holotype" id="SECID0E1BAG"><title>Holotype.</title><p>One male larva on slide and <abbrev xmlns:xlink="http://www.w3.org/1999/xlink" xlink:title="scanning electron microscopy" id="ABBRID0EACAG" xlink:type="simple">SEM</abbrev> stubs (<named-content xmlns:xlink="http://www.w3.org/1999/xlink" content-type="dwc:institutional_code" xlink:title="Collection of Aquatic Insect of Department of Biology at Khon Kaen University in Khon Kaen" xlink:href="http://grbio.org/institution/khon-kaen-university" xlink:type="simple">KKU-AIC</named-content>), Thailand, Chiang Mai, Chom Thong district, Ban Luang, Siribhum waterfall, <named-content xmlns:xlink="http://www.w3.org/1999/xlink" content-type="dwc:verbatimCoordinates" xlink:type="simple"><named-content content-type="geo-json" specific-use="{&#34;type&#34;:&#34;Point&#34;,&#34;coordinates&#34;:[98.513831,18.547228]}" id="NCID0ELCAG" xlink:type="simple">18°32'50.02N, 98°30'49.79E</named-content></named-content>, 1,359 m, 11.03.2021, B. Boonsoong and C. Sutthinun leg.</p></tp:treatment-sec><tp:treatment-sec sec-type="Paratype" id="SECID0EQCAG"><title>Paratype.</title><p>One larva in alcohol (<abbrev xmlns:xlink="http://www.w3.org/1999/xlink" xlink:title="Zoological Museum at Kasetsart University in Bangkok" id="ABBRID0EWCAG" xlink:type="simple">ZMKU</abbrev>), same data as holotype.</p></tp:treatment-sec><tp:treatment-sec sec-type="material" id="SECID0E1CAG"><title>Other materials.</title><p>One larva in alcohol (<named-content xmlns:xlink="http://www.w3.org/1999/xlink" content-type="dwc:institutional_code" xlink:title="Museum of Zoology in Lausanne" xlink:href="http://grbio.org/institution/musee-zoologique-0" xlink:type="simple">MZL</named-content>), Thailand, Nan, Bo Kluea district, Kluea district Tai, Sapan River, <named-content xmlns:xlink="http://www.w3.org/1999/xlink" content-type="dwc:verbatimCoordinates" xlink:type="simple"><named-content content-type="geo-json" specific-use="{&#34;type&#34;:&#34;Point&#34;,&#34;coordinates&#34;:[101.170267,19.155303]}" id="NCID0EHDAG" xlink:type="simple">19°09'19.09N, 101°10'12.96E</named-content></named-content>, 995 m, B. Boonsoong and C. Suttinun leg.</p></tp:treatment-sec><tp:treatment-sec sec-type="description" id="SECID0EMDAG"><title>Description.</title><p><bold><italic>Coloration</italic></bold> (Fig. <xref ref-type="fig" rid="F9">9A–B</xref>). Head dorsally brownish, darker brown along frontal suture. Thorax dorsally brown; pronotum with dark brown pattern medially, mesonotum with longitudinally darker brown pattern medially. Abdomen light brown with dark brown pattern; tergites I–VIII brownish, with darker brown marks laterally to posterior margin, tergites II–III with a paired of pale dots medially, tergites IV–VIII with distinct paired of pale, oblique streak, and with a pale, longitudinal pattern medially, tergites IX–X paler than other tergites, with the same pattern as tergites IV–VIII; abdomen ventrally light brown (Fig. <xref ref-type="fig" rid="F9">9C</xref>). Legs light brown; dorsal, ventral, and apical femur margins dark brown; claws distally dark brown. Caudal filaments brownish.</p><fig id="F9" position="float" orientation="portrait"><object-id xmlns:xlink="http://www.w3.org/1999/xlink" content-type="doi" xlink:type="simple">10.3897/zookeys.1125.90802.figure9</object-id><object-id xmlns:xlink="http://www.w3.org/1999/xlink" content-type="arpha" xlink:type="simple">724DB94F-11B5-5765-B1C3-E3CD45BC01F3</object-id><label>Figure 9.</label><caption><p><italic><tp:taxon-name><tp:taxon-name-part taxon-name-part-type="genus" reg="Megabranchiella">Megabranchiella</tp:taxon-name-part><tp:taxon-name-part taxon-name-part-type="species" reg="longusa">longusa</tp:taxon-name-part></tp:taxon-name></italic> sp. nov., larval habitus: <bold>A</bold> dorsal view <bold>B</bold> lateral view <bold>C</bold> ventral view. Scale bars: 1 mm.</p></caption><graphic xmlns:xlink="http://www.w3.org/1999/xlink" xlink:href="zookeys-1125-001_article-90802__-g009.jpg" position="float" orientation="portrait" xlink:type="simple" id="oo_758203.jpg"><uri content-type="original_file" xlink:type="simple">https://binary.pensoft.net/fig/758203</uri></graphic></fig><p><bold><italic>Body</italic></bold> (Fig. <xref ref-type="fig" rid="F9">9</xref>). Ventrally flattened (Fig. <xref ref-type="fig" rid="F9">9C</xref>), body length 3.5 mm, covered with scattered long, hair-like setae.</p><p><bold><italic>Head</italic></bold> (Fig. <xref ref-type="fig" rid="F9">9B</xref>). Lateral view rounded, head width ca. 1.2 × as long as head length.</p><p><bold><italic>Antenna</italic>.</bold> Ca. 2 × as long as head length (Fig. <xref ref-type="fig" rid="F9">9B</xref>); scape without process, subequal in width and length, slightly shorter than pedicel, pedicel ca. 2 × as long as width, scape and pedicel almost bare, without scales bases, covered with scattered long, fine setae; flagellum covered with scattered long, fine setae.</p><p><bold><italic>Labrum</italic></bold> (Fig. <xref ref-type="fig" rid="F10">10A</xref>). Broadly rounded; wider than long, width ca. 1.17 × as long as length; dorsal surface with submarginal row composed of one long, point, simple seta medially plus three long, point, simple setae anterolaterally, dorsal surface with scattered simple, hairlike setae; distal margin with anteromedian notch shallow. Ventrally with submarginal row of setae composed of lateral and anterolateral long, feathered setae and medial long, pectinate setae; ventral surface with five short, spine-like setae near lateral and anterolateral margin.</p><fig id="F10" position="float" orientation="portrait"><object-id xmlns:xlink="http://www.w3.org/1999/xlink" content-type="doi" xlink:type="simple">10.3897/zookeys.1125.90802.figure10</object-id><object-id xmlns:xlink="http://www.w3.org/1999/xlink" content-type="arpha" xlink:type="simple">442276AE-6E1B-57D3-BD49-DCD5206DD799</object-id><label>Figure 10.</label><caption><p><italic><tp:taxon-name><tp:taxon-name-part taxon-name-part-type="genus" reg="Megabranchiella">Megabranchiella</tp:taxon-name-part><tp:taxon-name-part taxon-name-part-type="species" reg="longusa">longusa</tp:taxon-name-part></tp:taxon-name></italic> sp. nov., larval morphology <bold>A</bold> labrum <bold>B</bold> right mandible <bold>C</bold> right incisor <bold>D</bold> right prostheca <bold>E</bold> left mandible <bold>F</bold> left incisor <bold>G</bold> left prostheca <bold>H</bold> maxilla <bold>I</bold> apex of galea-lacinia <bold>J</bold> denti-seta <bold>K</bold> labium <bold>L</bold> long, robust, pectinate setae <bold>M</bold> hypopharynx.</p></caption><graphic xmlns:xlink="http://www.w3.org/1999/xlink" xlink:href="zookeys-1125-001_article-90802__-g010.jpg" position="float" orientation="portrait" xlink:type="simple" id="oo_758204.jpg"><uri content-type="original_file" xlink:type="simple">https://binary.pensoft.net/fig/758204</uri></graphic></fig><p><bold><italic>Right mandible</italic></bold> (Fig. <xref ref-type="fig" rid="F10">10B</xref>). Canine (Fig. <xref ref-type="fig" rid="F10">10C</xref>) with 4 + 4 apically rounded denticles, largely fused outer and inner incisors; inner margin of inner incisor with small denticulation; prostheca robust (Fig. <xref ref-type="fig" rid="F10">10D</xref>), apically with small denticles and comb-shaped structure; mola between mola and prostheca smooth, without setae; mola with well-developed denticulation; apex of mola with tuft of spines like setae.</p><p><bold><italic>Left mandible</italic></bold> (Fig. <xref ref-type="fig" rid="F10">10E</xref>). Canine (Fig. <xref ref-type="fig" rid="F10">10F</xref>) with 4 + 4 apically rounded denticles, largely fused outer and inner incisors; inner margin of inner incisor with small denticulation; prostheca robust, apically with small denticles and comb-shaped structure (Fig. <xref ref-type="fig" rid="F10">10G</xref>); mola between mola and prostheca smooth, without setae; mola with reduced denticulation, molar area with numerous small, round teeth, apex of mola with tuft of spines like setae.</p><p><bold><italic>Maxilla</italic></bold> (Fig. <xref ref-type="fig" rid="F10">10H</xref>). Short and compact; galea-lacinia (Fig. <xref ref-type="fig" rid="F10">10I</xref>) with long, robust, simple setae under crown; inner dorsal row of setae with denti-setae; distal denti-seta tooth-like, middle denti-seta (Fig. <xref ref-type="fig" rid="F10">10J</xref>) slender, bifid and pectinate; proximal denti-seta slender, pectinate; inner ventral row of six robust, simple setae; medially with one seta and four simple setae. Maxillary palp 2-segmented, with scattered small, blunt setae; distal segment with distinct, small tip at apex.</p><p><bold><italic>Labium</italic></bold> (Fig. <xref ref-type="fig" rid="F10">10K</xref>). Short and compact; glossa basally broad, narrower toward apex, slightly shorter than paraglossa; inner margin with medium, pointed, simple setae; apex with four long, robust, pectinate setae. Paraglossa sub-rectangular, broader than glossa, apically curved inward, apical margin with three rows of long, robust, apically pectinate setae (Fig. <xref ref-type="fig" rid="F10">10L</xref>), ventrally with 2–3 long, spine-like setae near inner margin, with an arch of 4–5 long, simple setae on outer margin. Labial palp 3-segmented, segment I rectangular and broad, covered with scattered fine, setae and several micropores; segment II with small distolateral expansion, with a few scattered, simple setae and a row of setae reduced to two large, blunt, robust, simple setae near distal margin; segment III rounded, covered with long, robust, simple setae.</p><p><bold><italic>Hypopharynx</italic></bold> (Fig. <xref ref-type="fig" rid="F10">10M</xref>). Lingua subequal to superlingua, apically rounded, with apical tuft of fine, short simple setae; superlingua with distal margin rounded, with fine, short simple setae along margin.</p><p><bold><italic>Thorax</italic>. <italic>Hindwing pads</italic></bold> (Fig. <xref ref-type="fig" rid="F13">13A</xref>). Highly reduced.</p><p><bold><italic>Forelegs</italic></bold> (Fig. <xref ref-type="fig" rid="F12">12A</xref>). Ratio of foreleg segments 0.68: 0.59: 0.25. <italic>Femur</italic> (Fig. <xref ref-type="fig" rid="F13">13B</xref>). Length ca. 3× maximum width. Dorsal margin of femur (Figs <xref ref-type="fig" rid="F11">11A</xref>, <xref ref-type="fig" rid="F13">13C–D</xref>) with a row of 18–20 long, robust, apically pointed, laterally pectinated setae; short stout, lanceolate, laterally pectinate setae and scattered fine hair-like setae along dorsal and ventral margins; femora patch present; surface with scattered tiny spines anteromedially (Fig. <xref ref-type="fig" rid="F13">13E</xref>); dense long, fine, small apically blunt, hair-like setae present; dorsal margin of tibia with a row of long, apically pointed, pectinate setae; several short stout, lanceolate, laterally pectinate setae and scattered short, apically pointed, hair-like setae along dorsal and ventral margins, patella-tibial suture present; tarsus dorsally with a row of fine, simple setae; ventral margin with a row of fine, simple setae; surface covered with scattered fine hair-like setae. Tarsal claw (Fig. <xref ref-type="fig" rid="F12">12B</xref>) with one row of about 16 denticles increasing in length toward apex, subapical setae absent. <bold><italic>Midlegs and hindlegs</italic>.</bold> As forelegs.</p><fig id="F11" position="float" orientation="portrait"><object-id xmlns:xlink="http://www.w3.org/1999/xlink" content-type="doi" xlink:type="simple">10.3897/zookeys.1125.90802.figure11</object-id><object-id xmlns:xlink="http://www.w3.org/1999/xlink" content-type="arpha" xlink:type="simple">752CB7CD-3A18-59E4-A15A-399D39E5013C</object-id><label>Figure 11.</label><caption><p><italic><tp:taxon-name><tp:taxon-name-part taxon-name-part-type="genus" reg="Megabranchiella">Megabranchiella</tp:taxon-name-part><tp:taxon-name-part taxon-name-part-type="species" reg="longusa">longusa</tp:taxon-name-part></tp:taxon-name></italic> sp. nov., larval morphology <bold>A</bold> dorsal margin of femur <bold>B</bold> dorsal view of abdomen <bold>C</bold> enlargement of abdominal tergites IV–VII <bold>D</bold> ventral view of abdominal gills I (arrow) <bold>E</bold> ventral view of gonostyli. Scale bars: 0.1 mm (<bold>A</bold>); 0.8 mm (<bold>B</bold>); 0.2 mm (<bold>C</bold>); 0.4 mm (<bold>D</bold>); 0.3 mm (<bold>E</bold>).</p></caption><graphic xmlns:xlink="http://www.w3.org/1999/xlink" xlink:href="zookeys-1125-001_article-90802__-g011.jpg" position="float" orientation="portrait" xlink:type="simple" id="oo_758205.jpg"><uri content-type="original_file" xlink:type="simple">https://binary.pensoft.net/fig/758205</uri></graphic></fig><p><bold><italic>Abdomen</italic></bold> (Fig. <xref ref-type="fig" rid="F11">11B</xref>). <bold><italic>Tergites</italic>.</bold> Posterior margin smooth, posterior marginal spines extremely reduced to absent (Figs <xref ref-type="fig" rid="F11">11C</xref>, <xref ref-type="fig" rid="F12">12C</xref>, <xref ref-type="fig" rid="F13">13F</xref>), tergal surface with scattered fine, hair-like setae and scattered long translucent scales distally; abdominal sternites without posterior marginal spines, sternal surface with loose scattered, fine, hair-like setae.</p><fig id="F12" position="float" orientation="portrait"><object-id xmlns:xlink="http://www.w3.org/1999/xlink" content-type="doi" xlink:type="simple">10.3897/zookeys.1125.90802.figure12</object-id><object-id xmlns:xlink="http://www.w3.org/1999/xlink" content-type="arpha" xlink:type="simple">A1CB537C-4BE6-599D-8478-39B9466F3D2D</object-id><label>Figure 12.</label><caption><p><italic><tp:taxon-name><tp:taxon-name-part taxon-name-part-type="genus" reg="Megabranchiella">Megabranchiella</tp:taxon-name-part><tp:taxon-name-part taxon-name-part-type="species" reg="longusa">longusa</tp:taxon-name-part></tp:taxon-name></italic> sp. nov., larval morphology <bold>A</bold> foreleg <bold>B</bold> tarsal claw <bold>C</bold> tergite V <bold>D</bold> abdominal gills I–VII <bold>E</bold> paraproct and notched scales on surface.</p></caption><graphic xmlns:xlink="http://www.w3.org/1999/xlink" xlink:href="zookeys-1125-001_article-90802__-g012.jpg" position="float" orientation="portrait" xlink:type="simple" id="oo_758206.jpg"><uri content-type="original_file" xlink:type="simple">https://binary.pensoft.net/fig/758206</uri></graphic></fig><fig id="F13" position="float" orientation="portrait"><object-id xmlns:xlink="http://www.w3.org/1999/xlink" content-type="doi" xlink:type="simple">10.3897/zookeys.1125.90802.figure13</object-id><object-id xmlns:xlink="http://www.w3.org/1999/xlink" content-type="arpha" xlink:type="simple">9B6168CA-B857-5231-B446-1484881FCCDD</object-id><label>Figure 13.</label><caption><p><italic><tp:taxon-name><tp:taxon-name-part taxon-name-part-type="genus" reg="Megabranchiella">Megabranchiella</tp:taxon-name-part><tp:taxon-name-part taxon-name-part-type="species" reg="longusa">longusa</tp:taxon-name-part></tp:taxon-name></italic> sp. nov., larval morphology (<abbrev xmlns:xlink="http://www.w3.org/1999/xlink" xlink:title="scanning electron microscopy" id="ABBRID0ERQAG" xlink:type="simple">SEM</abbrev>) <bold>A</bold> hindwing pad <bold>B</bold> forefemur (dorsal view) <bold>C–D</bold> setae on dorsal margin of forefemur <bold>E</bold> spines on dorsal surface of forefemur <bold>F</bold> tergite V. Scale bars: 100 um (<bold>A, D, F</bold>); 400 um (<bold>B</bold>); 200 um (<bold>C</bold>); 30 um (<bold>E</bold>).</p></caption><graphic xmlns:xlink="http://www.w3.org/1999/xlink" xlink:href="zookeys-1125-001_article-90802__-g013.jpg" position="float" orientation="portrait" xlink:type="simple" id="oo_758207.jpg"><uri content-type="original_file" xlink:type="simple">https://binary.pensoft.net/fig/758207</uri></graphic></fig><p><bold><italic>Gills</italic></bold> (Fig. <xref ref-type="fig" rid="F12">12D</xref>). Seven pairs of gills present on abdominal tergites I–VII, slender and elongated; gills I (Fig. <xref ref-type="fig" rid="F11">11D</xref>) enlarged to covered abdominal sternites II–V, oriented ventrally, relatively elongated shape with length approximately 2.5× of width, medially part broad, tracheation extending from main trunk and outer margin, gill margin smooth, surface and gill margin without long, fine hair-like setae; gills II–VII oriented dorsolaterally, slightly oval and slender with length approximately 3.3× of width, gill margin smooth, surface and gill margin covered with scattered long, fine hair-like setae.</p><p><bold><italic>Gonostyli bud</italic></bold> (Fig. <xref ref-type="fig" rid="F11">11E</xref>). <tp:taxon-name><tp:taxon-name-part taxon-name-part-type="genus" reg="Acentrella">Acentrella</tp:taxon-name-part></tp:taxon-name>-type, three-segmented, segment I very short, 0.3 × of segment II length, segment III relatively short and broad, rounded at apex.</p><p><bold><italic>Paraproct</italic></bold> (Fig. <xref ref-type="fig" rid="F12">12E</xref>). Margin smooth without marginal spines and without prolongation at posterior margin, surface without scale bases, with micropores and fine, stout, simple setae and scattered fine, hair-like setae, and with a patch of notch scales.</p><p><bold><italic>Caudal filaments</italic>.</bold> Cerci 0.4× of body length, inner margin of cerci with very thin, long setae; median filament 0.5 × of cerci length, lateral margins with very thin, long setae.</p></tp:treatment-sec><tp:treatment-sec sec-type="Winged stage" id="SECID0EHTAG"><title>Winged stage.</title><p>Unknown.</p></tp:treatment-sec><tp:treatment-sec sec-type="etymology" id="SECID0EMTAG"><title>Etymology.</title><p>The name of the species “longusa” refers to the outline of abdominal gill I which is elongate- shaped.</p><fig id="F14" position="float" orientation="portrait"><object-id xmlns:xlink="http://www.w3.org/1999/xlink" content-type="doi" xlink:type="simple">10.3897/zookeys.1125.90802.figure14</object-id><object-id xmlns:xlink="http://www.w3.org/1999/xlink" content-type="arpha" xlink:type="simple">BA064696-1C44-5A59-9F77-6BCBEB4A35C6</object-id><label>Figure 14.</label><caption><p>Type locality and larval habitats of <italic><tp:taxon-name><tp:taxon-name-part taxon-name-part-type="genus" reg="Megabranchiella">Megabranchiella</tp:taxon-name-part></tp:taxon-name></italic> gen. nov. <bold>A–C</bold> type locality and larval habitats of <italic><tp:taxon-name><tp:taxon-name-part taxon-name-part-type="genus" reg="Megabranchiella">M.</tp:taxon-name-part><tp:taxon-name-part taxon-name-part-type="species" reg="scutulata">scutulata</tp:taxon-name-part></tp:taxon-name></italic> sp. nov. <bold>A</bold> Mae Kampong stream, The Royal Project of Teen Tok, Chiang Mai Province <bold>B</bold> Pong Phra Baht Waterfall, Chiang Rai Province <bold>C</bold> fast-flowing water with pebble and cobble habitats (<bold>D–F</bold>) type locality and larval habitats of <italic><tp:taxon-name><tp:taxon-name-part taxon-name-part-type="genus" reg="Megabranchiella">M.</tp:taxon-name-part><tp:taxon-name-part taxon-name-part-type="species" reg="longusa">longusa</tp:taxon-name-part></tp:taxon-name></italic> sp. nov. <bold>D</bold> Siribhum waterfall, Chiang Mai Province <bold>E</bold> Sapan River, Bor Kluea district, Nan Province <bold>F</bold> fast-flowing water with boulder, cobble, and pebble habitats.</p></caption><graphic xmlns:xlink="http://www.w3.org/1999/xlink" xlink:href="zookeys-1125-001_article-90802__-g014.jpg" position="float" orientation="portrait" xlink:type="simple" id="oo_758208.jpg"><uri content-type="original_file" xlink:type="simple">https://binary.pensoft.net/fig/758208</uri></graphic></fig></tp:treatment-sec><tp:treatment-sec sec-type="distribution" id="SECID0ELVAG"><title>Distribution.</title><p>Northern part of Thailand (Chiang Mai and Nan Provinces) (Fig. <xref ref-type="fig" rid="F15">15</xref>).</p><fig id="F15" position="float" orientation="portrait"><object-id xmlns:xlink="http://www.w3.org/1999/xlink" content-type="doi" xlink:type="simple">10.3897/zookeys.1125.90802.figure15</object-id><object-id xmlns:xlink="http://www.w3.org/1999/xlink" content-type="arpha" xlink:type="simple">AE6EAE3D-B49E-56ED-9A06-E4549C638E5C</object-id><label>Figure 15.</label><caption><p>Distribution of genus <italic><tp:taxon-name><tp:taxon-name-part taxon-name-part-type="genus" reg="Megabranchiella">Megabranchiella</tp:taxon-name-part></tp:taxon-name></italic> gen. nov. in Thailand <bold>A</bold> distribution of <italic><tp:taxon-name><tp:taxon-name-part taxon-name-part-type="genus" reg="Megabranchiella">M.</tp:taxon-name-part><tp:taxon-name-part taxon-name-part-type="species" reg="scutulata">scutulata</tp:taxon-name-part></tp:taxon-name></italic> sp. nov. (red triangle) <bold>B</bold> distribution of <italic><tp:taxon-name><tp:taxon-name-part taxon-name-part-type="genus" reg="Megabranchiella">M.</tp:taxon-name-part><tp:taxon-name-part taxon-name-part-type="species" reg="longusa">longusa</tp:taxon-name-part></tp:taxon-name></italic> sp. nov. (blue triangle).</p></caption><graphic xmlns:xlink="http://www.w3.org/1999/xlink" xlink:href="zookeys-1125-001_article-90802__-g015.jpg" position="float" orientation="portrait" xlink:type="simple" id="oo_758209.jpg"><uri content-type="original_file" xlink:type="simple">https://binary.pensoft.net/fig/758209</uri></graphic></fig></tp:treatment-sec><tp:treatment-sec sec-type="Ecological notes" id="SECID0EDXAG"><title>Ecological notes.</title><p>The larvae were collected in Siribhum waterfall (Fig. <xref ref-type="fig" rid="F14">14D</xref>) and headwater stream (Sapan River River) (Fig. <xref ref-type="fig" rid="F14">14E</xref>). The sampling sites were located at high altitudes of 995–1,360 m a.s.l. in forest areas on mountains in the northern part of Thailand. The waterfall was in the upper stream of the Ping River, and the substrate types were dominated by boulders, cobbles, pebbles, gravel, and a sand bottom. The stream was in the Sapan River and located near the resort which can be disturbed by touristic attractions. The larvae were found on the surface and underside of cobbles in fast-flowing water (Fig. <xref ref-type="fig" rid="F14">14F</xref>).</p></tp:treatment-sec></tp:taxon-treatment>
